# Supplementary material for: Factors associated with delayed defibrillation in cardiopulmonary resuscitation: A prospective simulation study
Source: PLoS One. 2017 Jun 8;12(6):e0178794. doi: 10.1371/journal.pone.0178794 (PMC5464587; doi:10.1371/journal.pone.0178794)
Supplement: S3 File — Original Data Set. (XLSX) [file pone.0178794.s007.xlsx]

## Sheet: Objective Data
Dataset	age (years)	sex (0=male, 1=female)	months since last training	previous qualification	time to notice the changed situation (seconds)	time to defibrillation (seconds)	time to start preparing the defibrillator (seconds)	time needed for preparing the defibrillator (seconds)	time needed for releasing the shock after preparation (seconds)	ecg established too late (after onset of vf, 0=no, 1=yes))
1	26	0	12	none	5.5	101.5	21.5	18	62	0
2	26	1	not supplied	none	0	81	53.5	20	7.5	0
3	30	0	4	RA (paramedic)	8.5	158	97.5	26.5	34	0
4	30	0	24	nurse	2	127	74.5	24.5	28	0
5	26	0	48	none	2	158.5	33	36	89.5	0
6	31	0	120	none	3	94	35.5	16.5	42	0
7	28	0	not supplied	none	2.5	62	21.5	26.5	14	0
8	27	1	48	none	2	177.5	13.5	112.5	51.5	0
9	28	0	not supplied	none	42	331	281	23.5	27.5	1
10	25	1	12	none	not evaluable	68	20	21.5	26.5	0
11	33	0	26	nurse	2	131.5	19	90	22.5	0
12	26	1	12	none	8	130	40	24.5	65.5	0
13	31	0	not supplied	none	5.5	99	40	29	30	0
14	24	1	12	none	4.5	78.5	24	19.5	35	0
15	26	1	10	none	8	262	210	28	24	0
16	33	1	12	nurse	not evaluable	297.5	186	37.5	74	0
17	26	0	12	none	2	278	79	103	96	0
18	25	1	12	none	3	82	33.5	27	21.5	0
19	24	1	24	none	0.5	146.5	94.5	38.5	13.5	0
20	26	1	12	none	1.5	305.5	181.5	40	84	0
21	29	1	24	none	1	297	169	107	21	0
22	24	1	12	none	2	173.5	33	110.5	30	0
23	32	1	48	physiotherapy	12	166	130	19.5	18	1
24	32	1	12	physiotherapy	15.5	323	269.5	27	26.5	0
25	27	1	30	none	2	147.5	30	97	20.5	0
26	26	0	24	none	7.5	505	410	65	30	0
27	27	0	36	none	16.5	308.5	176	62	70.5	0
28	24	1	30	none	0.5	83.5	33.5	30.5	19.5	0
29	24	1	36	none	not evaluable	196	129	40.5	27	1
30	27	1	not supplied	none	not evaluable	315.5	237	58	20.5	0
31	31	0	24	nurse	3.5	149	114	18	17	0
32	25	1	36	none	70	531	350	40	141.5	1
33	27	1	48	none	4	209	0	195	16	0
34	28	1	12	none	8.5	211.5	149.5	17.5	44.5	0
35	32	0	12	RS (paramedic)	not evaluable	146	32	48	66	0
36	27	1	12	none	4.5	143.5	89.5	25.5	28.5	0
37	26	0	60	none	2	149.5	5.5	47	97	0
38	30	1	12	nurse	0.5	327.5	181.5	31.5	114.5	0
39	25	0	30	RS (paramedic)	2.5	185	67.5	99	18.5	0
40	26	1	30	none	not evaluable	113	71.5	28	13.5	0
41	23	1	12	none	7.5	65.5	24.5	23	18	0
42	26	0	9	none	2	90	38	24	28	0
43	26	1	not supplied	none	29	125	72	36	17	1
44	31	0	24	none	1	198	96.5	53.5	48	0
45	26	1	24	none	not evaluable	216.5	33.5	39	144	0
46	26	0	12	RS (paramedic)	0.5	138	74.5	38.5	25	0
47	29	1	24	MFA (doctor's assistant)	8	301.5	85	29.5	187	0
48	26	0	not supplied	none	4	61	18	20.5	22.5	0
49	25	0	24	none	13	213	160	26.5	26	1

## Sheet: Video Analysis
PROBLEM CATEGORY	Prioritization / Coordination of Measures	Chest compressions initially provided by proband	Monitoring incomplete	Struggling with ECG diagnosis	Extensive airway management prior to defibrillation	No ventilation provided	No CPR provided prior to defibrillation	Delayed defibrillation after completed preparations	Device handling / technical mistakes	Medication / i.v. faults
Dataset
1	1	1	1					1
2							1		1
3	1	1			1
4	1		1					1
5	1		1		1			1
6			1							1
7							1
8	1
9	1		1	1	1
10	1		1				1
11			1			1		1	1
12								1
13			1				1
14			1
15	1				1
16	1	1		1		1
17	1				1			1
18			1			1	1			1
19	1				1
20	1		1		1
21	1				1			1
22	1	1						1
23	1	1	1				1
24	1				1
25	1
26	1	1	1		1			1
27	1				1			1
28
29	1		1		1
30	1		1					1
31
32		1	1						1
33	1	1	1
34	1	1							1
35	1								1
36	1		1		1
37			1					1
38	1	1	1		1
39								1
40			1	1					1
41
42
43			1			1	1		1
44	1	1	1					1
45	1				1			1
46		1
47	1		1		1			1	1
48
49			1

## Sheet: Interview Analysis
	Frage 1			Frage 2
TOPIC	No issues with the simulator	No issues with simulation	Next step in Algorithm unclear	Confusion	Which algorithm to follow	Diagnosis	Affixing the defibrillation electrodes or pressure cuff	Coordination	Medication	Finding equipment	Breathing	Device handling	Narrowness of the ambulance	Lack of personnel	Mannequin unrealistic	Condition of the patient	Chest compressions	Measuring blood pressure/monitor didn't work	Simulation	Assistant not well prepared	Cable mess	Intravenous access	Camera became loose	irrelevant topics	Patient was sitting	Opening bags
Dataset	47	43	36	26	17	17	12	11	11	8	7	7	6	5	4	4	4	2	2	2	2	2	1	1	1	1	0
1	1	1	1	0	0	0			0			0													1
2	1	1	1	1	1	0			1			0
3	1	1	1	1	1	1			1		1	0
4	1		1	0	0	1			1			1	1		1
5	1	1	1	1	1	0	1		1			0	1
6	1	1	1	1	0	0			0	1		0	1	1						1		1
7	1	1	0	0	0	1			0	1		0				1										1
8	1	1	0	0	1	0			0			0
9	1	1	1	0	0	1			0		1	0
10	1	1	1	1	0	0			0			0												1
11	1	1	0	0	1	0			0			0
12	1	1	1	1	0	0	1	1	1			1
13	1	1	1	1	0	1			0			0
14	1	1	1	0	0	1			0			0								1		1
15	1	1	0	1	0	0			0			0
16	1	1	1	1	1	1			1	1		1		1
17	1	1	1	0	0	1			1		1	0		1
18	1	1	1	0	1	0			0		1	0					1
19	1	1	1	0	0	0			0			0
20	1	1	1	1	1	1	1		0			0									1
21	1		1	1	0	0			0			0
22	1	1	1	0	0	0		1	1			0	1						1
23	1	1	1	0	0	0		1	0			0
24	1	1	0	1	0	1			0	1		0
25	1	1	1	1	1	0			0	1	1	0					1
26	1	1	1	0	0	0	1		0			0	1
27	1	1	1	1	1	0	1		0			0
28	1	1	1	0	0	0		1	0			0		1
29	1		1	1	0	0			0			0	1		1
30	1	1	1	1	1	1			0			0
31	1	1	0	0	0	0			1			0
32		1	1	1	0	0			0			0						1			1
33	1		1	0	0	0		1	0			0		1									1
34	1	1	0	1	0	0			0		1	0					1
35	1	1	0	0	1	0			0	1		1
36	1	1	1	1	0	0	1		0	1		0							1
37	1	1	0	1	1	1		1	0			0
38	1	1	0	1	0	1			0			0				1
39	1		1	0	0	1		1	1			1						1
40	1	1	1	1	0	1	1		0			0				1
41	1	1	1	0	0	0			0			0				1
42	1	1	0	1	0	1		1	0			0
43		1	1	0	0	0		1	1	1		0			1
44	1	1	1	1	1	0	1		0			0
45	1	1	1	1	1	0	1	1	0		1	0					1
46	1	1	0	0	1	0	1		0			0
47	1	1	0	0	0	1			0			1
48	1		1	0	0	0	1	1	0			0			1
49	1	1	1	1	1	0	1		0			1
